# Supplementary material for: Effect of combined colloid preloading and crystalloid coloading versus combined colloid and crystalloid coloading on maternal cardiac output during spinal anesthesia for cesarean section under combined prophylactic noradrenaline infusion
Source: Front Med (Lausanne). 2025 Jul 9;12:1421947. doi: 10.3389/fmed.2025.1421947 (PMC12283986; doi:10.3389/fmed.2025.1421947)
Supplement: Supplementary file 1 [file Table_1.xlsx]

## Sheet: Sheet1
组1						0=否				0=否		2	0	1
						1=是				1=是											平均																			平均
年龄	体重	身高	BMI	孕周	孕次	初产	产次	麻醉平面	麻醉-娩出	低血压	发生次数	高血压	心动过缓	恶心呕吐	NE总剂量	基础 收缩压	基础 舒张压	基础平均动脉压	基础 心率	CO-基础	CO-基础2	CO-最大改变	CO-最大百分比	1min	2min	3min	4min	5min	6min	7min	8min	9min	10min	11min	12min	13min	14min	15min	SV-基础	SV-基础2	SV-最大改变	SV-最大百分比	1min	2min	3min	4min	5min	6min	7min
34	62	158	24.8358	39	2	0	1	6	18	0					0	113	69	83	87	5.5	6.84	9.2		7.2	7.5	7.3	6.7	7.6	8.8	9	7.8	8.2	8.4	8.2	8.1	8.5	9.2	8.3		71.4	94		65	65	74	68	77	85	87
31	76.8	168	27.2109	39	1	1	0	5	21	0					0	126	64	84	88	3.4	8.46	9.7		7.8	9	8.7	9.7	8.2	7.2	7.5	8.2	7.5	7.4	7.6	9	8.6	8.5	7.1		74.6	94		74	82	83	82	79	76	80
32	57.3	156	23.5454	38	3	0	2	5	16	0					0	118	61	78	82	5.5	6.66	7.8		6.2	7.1	5.9	6.5	7.1	6.4	7.8	7.2	7.5	6.7	6.3	6.2	6.5	6.5	6.5		67	94		79	78	74	76	85	76	93
30	67	162	25.5296	38	4	0	2	5	11	0					0	109	62	76	101	5.9	5.56	9		6	6	8.2	5.7	5.7	6.7	7.4	8.2	9	9	5.6	4.8	6.7	8.1	8.7		57	76		56	54	70	53	53	54	60
33	65	154	27.4077	38	1	1	0	5	15	0					0	119	57	77	75	8	8.42	9.7		7.5	7.8	8	7.2	7.6	8.3	9	8.9	9.7	8.9	8.5	8.8	8.9	9.3	9.1		98.4	133		97	100	107	109	112	121	125
28	62	158	24.8358	38	1	1	0	6	32	0					0	106	60	74	90	5.4	8.02	9.6		6.3	6.4	6.8	11	7.7	8.3	9.1	8.8	9.1	8.7	9.8	9.6	7.9	8.2	7.5		64	111		74	71	78	110	92	100	108
37	70	161	27.0051	40	2	0	1	5	23	0					0	114	70	82	72	6.3	6.36	7.8		5.9	5.8	7.8	6.6	6.1	6.2	6.4	5.8	5.7	5.7	6.4	7	7.3	7.3	7.4		92.6	93		60	63	73	79	76	80	78
28	59	155	24.5578	39	1	1	0	4	14	0					0	108	55	71	78	6	7.36	9.9		7.1	7.9	7.5	7.4	7.8	8.1	8.7	8.9	8.8	8.1	8.7	9.2	8.9	9.3	9.9		74.2	103		80	88	88	90	90	94	94
39	70.5	153	30.1166	38	1	1	0	5	19	0					0	103	64	74	86	4.22	4.22	6.7		5.3	5.5	4.9	6.5	5.4	5.9	6.3	6	6.1	6.1	6.7	6.2	6	5.4	5.8		45.8	79		64	62	60	74	68	72	74
33	70	166	25.4028	38	2	0	1	6	14	0					0	100	61	74	77	5.94	5.94	7.3		6.1	5.8	6.4	6.5	7.1	7.2	6.8	6.9	5.5	6.6	7	7.3	6.8	6.8	6.2		76.4	108		79	76	82	87	99	101	101
32	64.2	161	24.7676	39	2	0	1	5	27	0					0	128	79	92	92	6.62	6.62	8.5		6.4	7.9	6.9	6.3	6	6.3	6.8	7.4	7.1	7.1	7.8	7.3	7	7.3	8.5		64.8	92		64	66	81	75	75	78	81
34	66.2	161	25.5391	38	1	1	0	5	25	0		1			0	124	66	84	88	7.46	7.46	8.9		6.9	7.4	6.4	7	7.2	7.6	7.7	8	8.5	8.5	8.5	8.5	8.4	8.9	8.8		89.2	108		86	85	85	93	99	103	104
40	61.6	161	23.7645	39	3	0	1	6	21	0					0	123	66	84	73	6.66	6.66	8.7		7	6.8	6.7	6.5	5.8	6.5	7	6.9	7.8	8.7	8.6	8	8	7.6	7.9		92.6	123		92	94	83	86	94	104	121
26	78	165	28.6501	39	2	0	1	5	22	1	2				10	136	76	91	83	7.78	7.78	13		7	7.8	7.2	7	7.4	7.5	7.9	8.2	9.1	9.9	11	13	12.3	9.4	5.2		83	161		79	83	90	88	97	96	106
28	59.2	158	23.7141	38	2	0	1	6	16	0					0	123	66	84	89	7.62	7.62	9.9		7	9.9	7.8	7.4	7.3	7.9	8.3	7.9	7.6	7.9	8.3	7.9	8	8	8.5		85.6	105		79	101	88	85	87	87	96
33	63	160	24.6094	38	1	1	0	5	23	0					0	131	81	98	81	5.58	5.58	6.5		4.9	5.4	4.6	5.2	5.4	5.9	6.1	6.3	6	6.1	6.5	6.5	6.3	5.9	6.1		62.4	81		62	56	61	69	72	76	77
31	63.5	154	26.7752	39	1	1	0	5	16	0					0	137	78	96	82	5.76	5.76	6.6		5.3	5.2	5	5.7	6.3	6.6	6.5	6.3	6.6	6.2	6.2	6.4	6.3	6.4	6.3		66.2	79		61	62	64	73	76	76	77
28	68	159	26.8977	40	1	1	0	4	13	0					0	135	81	96	78	5.24	5.24	6.2		5.3	4	3.2	3.4	3.7	4.1	3.7	4.1	4.2	3.7	4.5	4.7	6.2	5.7	5.8		65.6	84		65	55	42	41	48	51	46
30	65	162	24.7676	39	1	1	0	6	16	0					0	115	74	93	81	5.56	5.56	9.5		7.1	5.6	5.3	5.5	5.8	5.8	5.8	6.2	6.8	8	8.7	8.9	9	9.5	9.1		61.8	107		76	60	74	78	74	71	80
32	58.4	160	22.8125	38	1	1	0	5	12	0					0	138	84	99	78	6.16	6.16	8.5		6.2	6.7	5.9	6.3	5.6	5.4	6	6.2	6.6	6.8	6.4	6.2	6.2	6.4	8.5		76.2	91		79	79	85	77	78	80	82
31	69	164	25.6544	39	2	0	1	5	13	0				1	0	112	73	85	95	5.74	5.74	8.8		4.7	6	5.5	6.4	6.5	6.9	6.9	8.5	8.8	7.9	6.1	6	5.5	6.7	6.5		55.6	74		48	64	60	67	69	74	71
28	59	156	24.2439	39	2	0	1	5	13	0					0	132	69	89	76	7.88	7.88	8.8		7.1	8.1	6.8	7.1	7	7.1	7.5	7.9	7.8	8	8.2	8.2	8.7	8.8	7.8		96.8	110		86	91	88	97	104	102	104
28	78.8	167	28.2549	40	1	1	0	6	14	0					0	138	81	98	114	7.9	7.9	11.4		8.1	9.4	9	10.5	9.3	9.1	10.1	10.8	10	9.8	10.1	10.9	10.6	11.1	11.4		70.6	104		75	76	86	84	90	77	86
29	67	160	26.1719	39	2	0	1	5	17	0					0	125	73	88	94	7.34	7.34	8.8		6.6	8.8	6.8	6.9	7.2	7.8	7.8	7.9	8.2	8.1	8.1	7.7	8.2	7.9	7.9		75.8	95		70	86	74	76	79	82	84
24	59	163	22.2063	39	1	1	0	4	16	0					0	125	71	86	92	6.5	6.5	9.8		6.8	6	6.4	8.7	6.9	6.3	6.6	8.2	9.8	8.5	8.3	7.9	8.2	8.2	7.5		71.2	93		75	65	73	75	76	68	68
33	65	158	26.0375	38	6	0	2	5	22	0					0	128	72	86	97	6.68	6.68	7.7		6.7	7.7	6.7	6.7	6.6	6.8	7.3	7.3	7.6	7.7	7.7	7.5	7.4	6.7	5.8		69.6	87		67	74	70	72	74	77	83
31	64	153	27.3399	38	4	0	2	6	21	0					0	131	81	96	89	5.88	5.88	6.8		5.3	4.8	6.2	5.7	5.5	5.7	6	6.2	6.4	6.7	6.7	6.2	6.4	6.6	6.8		63.8	80		55	56	66	66	66	69	72
37	80.6	168	28.5573	38	2	0	0	5	15	0					0	135	75	95	86	8.2	8.2	8.3		8	7.6	7.8	7.3	7.4	7.9	8	8.2	8.2	8.2	8.1	8.3	8	7.8	7.5		87.2	102		83	84	95	92	95	92	95
23	76	168	26.9274	39	1	1	0	5	22	0		1			0	139	77	91	91	9.04	9.04	9.6		7.5	7.6	8.2	7.1	7.9	8.5	8.9	9.6	9	8.4	8.6	9.1	8.1	9	9.1		93	109		80	82	84	94	87	107	103
30	77.8	154	32.8049	39	1	1	0	6	18	1	2				10	144	82	97	97	8.34	8.34	8.2		7	8.2	5.9	5.6	5.3	5.4	5.7	5.9	5.7	5.4	5.6	5.7	5.5	5.5	5.8		76	73		67	73	71	66	61	64	66
25	70.1	156	28.8051	39	2	0	1	5	13	0					0	133	75	92	93	7.1	7.1	15.7		6.7	7.3	7.8	8	8	8.3	8.5	8.4	8.9	9	9	8.7	8.4	11.9	15.7		77.4	120		79	85	83	89	82	86	90
43	62.1	156	25.5178	38	1	1	0	5	20	0					0	121	72	85	77	4.5	4.5	5.7		4.5	4.8	5.5	5.1	4.7	4.8	5.7	5.1	4.2	3.2	4.2	4.8	4.9	5	4.4		61.2	71		59	62	71	69	63	61	61
36	66.4	169	23.2485	39	1	1	0	5	13	0					0	126	62	81	88	7.4	7.4	13		7.5	8.4	10.2	9.9	9.6	9.4	11.6	12.5	13	13	12.2	8.7	8.3	10	10.7		82.6	120		92	89	96	117	113	110	96
33	69	155	28.7201	39	3	0	2	5	9	0					0	127	82	101	104	6.62	6.62	7.8		6.4	5.6	7.6	6.7	6.3	6.7	6.9	6.2	6.1	6.9	7.6	7.1	6.9	7.8	7.8		63.8	86		59	56	73	75	67	73	72
35	67.5	166	24.4956	38	1	1	0	6	17	0					0	125	80	95	88	6.82	6.82	10.1		5.8	6.5	7.5	7.4	6	7.3	8.1	8.6	9.2	9.9	8.6	10.1	9.5	9.1	9.1		76.4	109		66	68	76	92	73	81	101
29	56	161	21.6041	39	1	1	0	6	11	0					0	141	81	99	81	6.14	6.14	8.6		6.2	6.3	6.7	5.5	5.6	6	6.3	6.2	6.3	6.2	5.7	6.6	7.3	8.6	6.7		72	92		70	73	80	76	75	79	81
32	69.1	159	27.3328	37	2	0	1	5	16	0					0	130	65	88	86	8.5	8.5	10.5		7.3	7.3	9.8	9.3	8.6	8.3	8.4	9.1	9	9.4	9.4	9.5	9.7	10.5	9.5		96.4	129		89	88	107	113	99	107	107
30	71	169	24.8591	37	1	1	0	5	14	0					0	147	79	98	69	4.2	4.2	5.6		4.2	3.5	3.4	3.8	4	4.3	5	4.9	5.2	4.8	4.7	4.3	5.1	5.3	5.6		50	80		48	49	50	56	59	62	69
32	50	155	20.8117	39	1	1	0	4	18	0					0	122	63	80	98	7.7	7.7	9.2		7.5	7.6	8.3	8.6	8.4	8.5	8.7	9	8.4	9.2	8.2	8.6	8.5	8.5	8.4		83.2	97		72	75	94	92	87	90	94
29	71	165	26.079	40	1	1	0	5	20	0					0	139	75	95	106	8.02	8.02	9.4		7.8	7.7	8.4	8.6	9.3	8.8	8.7	9.4	9.2	8.9	8.4	8.9	9.1	9.4	7.8		82	92		70	76	85	82	82	84	83
34	77	167	27.6095	39	5	0	1	5	13	1	2				10	141	78	97	91	8.26	8.26	9.2		8.7	9	9.2	5.5	6.8	7.8	8	8.5	5.4	6.2	6.8	6.3	5.6	6.7	7.1		97.6	113		92	89	91	75	66	96	100
39	91	162	34.6746	38	2	0	1	5	13	0					0	118	66	80	76	4.4	4.4	8.3		6	7.1	7.1	6.8	6	5.8	5.9	6.7	6.1	7.2	7	6.8	6	6.4	8.3		76.6	102		78	78	99	96	89	84	86
24	72	159	28.4799	39	1	1	0	6	15	0					0	135	86	99	105	7.52	7.52	9.3		5.8	5.6	8.9	7.5	7.1	9.2	9.3	7.3	7.6	7.2	8.4	8.2	8	7	7.6		76.4	94		55	54	52	82	73	83	94
33	58	160	22.6562	37	2	0	1	5	17	0					0	120	62	81	75	6.84	6.84	8.5		6.6	6.6	6.5	5.6	6	6.3	6.9	8.3	7.6	8	8.5	8.1	8.1	8.2	8.2		87	114		84	87	88	79	79	97	101
31	69	170	23.8754	38	2	0	1	5	15	0					0	114	70	84	104	6.16	6.16	8		6.5	6.2	5.7	7.9	6.9	4.5	4.8	5.6	6.6	8	6.1	6.6	5.1	5	6.1		63.2	73		65	67	66	66	65	52	52
32	51	150	22.6667	38	1	1	0	6	21	0					0	124	75	91	84	6.7	6.7	7.1		5.7	5.4	7	7	6.9	7.1	7	7.1	7.1	6.9	6.2	6.4	6.4	6.2	6.2		71	84		66	69	82	83	81	78	84
38	57	152	24.6711	39	1	1	0	6	14	0					0	140	82	99	84	6.42	6.42	7.9		5.7	6.7	6.2	6.2	6.1	6.4	6.7	6	7.5	7.7	7.8	7.8	7.5	7.9	7.7		72.4	86		71	77	76	79	75	70	69
35	80	158	32.0461	39	1	1	0	5	16	0					0	122	72	89	93	6.12	6.12	7.8		6.1	7.2	7.7	6.9	7	6.4	6.6	6.9	7.3	7.5	7.8	7.4	7.2	7.2	6.2		62.6	95		65	71	79	79	76	76	77
22	61	165	22.4059	38	1	1	0	5	9	0					0	126	70	87	89	8.1	8.1	8.8		6.8	6.7	8.8	7	6	7	7.5	8.5	8	8.2	8.5	8.5	8.6	8.2	7.5		90.8	112		76	70	72	83	82	94	96
31	63	152	27.268	37	2	0	1	6	18	0					0	134	66	87	99	9.04	9.04	14		10.3	14	8.9	8.4	9.1	9.2	9.4	9.3	9.4	9.3	9.5	10.8	9.8	8.9	8.5		97.2	124		90	124	92	90	98	101	107
38	61	168	21.6128	37	1	1	0	5	15	0					0	128	67	83	72	6.62	6.62	8.2		6.4	6.3	7.7	6.8	7	7.2	7.5	7.8	7.9	8	7.9	7.9	8	8.2	7.9		89.6	111		86	88	90	98	100	102	107
35	45.5	152	19.6936	38	3	0	1	6	13	0					0	100	55	71	79	7.48	7.48	8.2		6.9	8.2	6.9	6.5	6.1	6.6	6.9	7.3	7.5	7.1	7.1	7.1	7	7.1	7.1		89.6	96		85	87	92	86	82	87	88
28	62	156	25.4767	37	1	1	0	5	11	0					0	118	71	82	81	6.18	6.18	11.6		5.6	5.8	5.7	5.2	5.5	5.9	6.5	6.1	6.3	6.4	6.7	8.6	8.9	11.6	8.3		77.2	111		64	71	70	65	71	79	82
38	57	156	23.4221	39	1	1	0	5	20	0					0	114	64	78	84	5.96	5.96	6.8		5.4	5.6	5.8	5.9	6	5.8	6.1	6.2	6.2	6.1	6.2	6.8	6.4	6.7	6.1		75.8	79		66	67	69	77	76	77	76
32	66	160	25.7812	37	2	0	1	5	16	0					0	125	75	90	105	6.24	6.24	8.6		6.4	6.5	7.4	6.6	6.5	7.7	7.7	7.1	7.7	7.9	8.1	8.4	8.4	8.5	8.6		61	83		61	63	72	64	67	75	76
34	67	157	27.1816	38	2	0	1	6	26	0					0	132	74	92	84	6.8	6.8	9.1		7	6.8	7.1	6.9	7.2	8.8	8.3	8.5	8	8.2	8.6	9.1	9	8.5	8.5		79.4	106		78	77	87	87	92	106	101
组2										0=否		4	1	4
										1=是											平均																			平均
年龄	体重	身高	BMI	孕周	孕次	初产	产次	麻醉平面	麻醉-娩出	低血压	发生次数	高血压	心动过缓	恶心呕吐	NE总剂量	基础 收缩压	基础 舒张压	基础平均动脉压	基础 心率	CO-基础	CO-基础2	CO-最大改变	CO-最大百分比	1min	2min	3min	4min	5min	6min	7min	8min	9min	10min	11min	12min	13min	14min	15min	SV-基础	SV-基础2	SV-最大改变	SV-最大百分比	1min	2min	3min	4min	5min	6min	7min
30	67.9	151	29.7794	39	2	0	1	5	12	0					0	124	75	95	101	8.8	5.76	7.7		5.6	5.7	5.7	5.8	5.5	6	5.9	5.8	5.5	5.9	4.5	5.3	7.7	7.1	5.6		58	69		56	56	69	63	52	54	55
34	60	151	26.3146	39	2	0	1	6	12	0				1	0	128	79	91	92	5.8	6.42	15.1		5.8	5.8	7.5	7.8	7.7	7.4	7.4	8.5	7.8	8	8.2	8.9	15.1	11.9	8.7		63.8	131		64	66	74	76	76	77	78
30	67	163	25.2174	40	1	1	0	5	15	1	3			1	25	114	71	86	103	6.6	6.26	11.3		6.1	7.4	8.3	6.5	6.2	5.4	6.2	3.9	4.7	5.6	6.2	7.3	6.9	11.3	8.2		61.2	96		59	66	66	52	60	60	54
30	66	158	26.4381	40	1	1	0	5	13	1	2			1	10	106	69	80	98	5.5	7.1	7.5		6.9	6.4	6.5	6	6	6	6.4	7.5	5.7	6	6.1	6.8	6.1	7.2	7.4		67.6	72		71	66	66	64	64	57	54
35	59	167.5	21.0292	38	3	0	1	5	16	0					0	125	62	83	78	7.7	7.86	10.8		6.4	7.2	7.2	7.4	8.1	8.5	7.9	8	8.3	8.4	9	9.4	10.2	10.5	10.8		104.6	114		92	100	93	101	99	111	104
30	72	163	27.0993	39	1	1	0	6	12	0					0	122	72	86	95	7.2	6.7	8.9		6.9	6.8	7.1	7.9	6.9	6.9	7.9	8	8.4	8.9	8.5	8	8.2	8.1	8.6		72.2	88		73	76	71	76	84	76	81
28	81	164	30.116	40	1	1	0	5	15	0					0	120	65	82	91	7.5	7.94	11.7		6.4	7	7.9	9.1	7.9	7.9	8.4	8.8	9.3	9.3	10.3	10.4	10.5	10.7	11.7		78	112		68	73	76	98	92	97	99
27	77.9	165	28.6134	40	1	1	0	5	19	0					0	106	64	78	95	6	6.22	8.7		5.9	5.9	7.4	7.1	6.5	6.9	7.1	7	8.3	8.4	8.1	8.1	8.5	8.7	8.1		67	90		69	74	75	73	72	78	85
30	65.4	153	27.938	38	4	0	1	5	13	0				1	0	121	76	92	103	6.6	6.36	8.4		6.5	6.6	6	5.6	7.6	7.4	8	8.4	8.3	7.8	7.5	6.6	6	6.3	6.3		61.8	87		65	67	52	45	74	75	82
38	76	167	27.2509	38	2	0	1	6	21	0					0	113	58	74	97	7.4	7.28	10.4		7.3	7.6	8.4	7.8	8.2	8.6	9.3	8.8	9.2	9.2	10	9.8	9.8	9.7	10.4		69.2	99		76	81	89	93	91	92	97
35	64	162	24.3865	38	2	0	1	5	19	0					0	124	58	78	69	5.9	6.36	8.9		6.4	7.7	7.3	6.5	6.8	8	8.3	8	8	8.5	8.9	8.6	8.7	8.3	8.8		88.2	110		93	86	102	103	103	103	110
31	77.6	157	31.482	39	2	0	1	5	14	0					0	134	71	92	92	7.3	7.48	11.6		7.4	6.6	6.8	8.8	8.9	7.2	7.8	7.9	8.9	9.4	9.7	9.9	10.1	10.1	11.6		73	109		77	68	69	85	102	84	77
26	70	159	27.6888	40	2	0	0	5	19	0					0	116	68	83	91	6.8	7.08	7.2		4.8	4.8	5.3	6.3	5.6	6.1	6.6	7	6.9	7.1	6.9	6.9	7	7.2	7.2		73	87		54	59	63	76	75	77	83
27	73.6	160	28.75	39	2	0	0	5	17	0					0	114	60	79	81	7.3	7.04	10.1		7.6	7.3	7.1	6.4	5.6	6.4	7.4	9.9	7.8	8	10.1	8.9	9.3	8.7	9.5		73.4	110		77	77	79	78	73	80	77
31	69	167	24.7409	39	1	1	0	4	11	1	7				45	95	53	65	84	6.1	5.86	9.5		5.8	5.7	6	7.6	9.5	9.1	7.2	6.5	7.4	5.6	6.1	7.9	9.2	8.5	8.5		67.4	104		70	68	75	84	97	102	86
35	81	155	33.7149	38	1	1	0	5	11	1	3				25	118	65	81	78	6.6	6.72	12		6.9	6.8	11.5	10.5	9.8	9.2	5.8	3.6	7.7	6.7	8.3	9.5	9.8	10.5	12		64.2	124		73	60	98	101	95	88	61
32	81	162	30.8642	38	2	0	1	5	17	1	2				10	129	80	94	92	7.3	7.28	7.4		7.4	6.8	6.9	6.1	6.1	6.1	6.4	6.3	6.3	5.8	5.5	5.3	5.7	6.7	6.7		75.4	78		75	66	77	71	73	75	78
36	75.5	162	28.7685	38	3	0	1	5	14	1	3				25	119	68	84	108	6.9	7.22	9.6		7.2	7.2	8.5	8.6	9.6	8.5	4.7	7.8	4.9	5.7	7	7.5	8.5	8.6	8.8		67.6	117		75	75	84	72	73	82	58
35	64	154	26.986	38	1	1	0	6	21	0					0	122	87	96	92	4.28	4.28	6.5		5	4.7	5.1	4.3	4.9	5.4	6.1	5.5	5.2	5.6	5.8	5.9	6.3	6.5	6.1		45.6	73		48	51	62	56	56	60	63
33	63	153	26.9127	38	2	0	1	6	16	0		1			0	122	65	83	96	7.52	7.52	10.5		8.4	8.2	8	7.8	8.5	9.3	9.5	9.4	9.6	9.9	10.2	10.5	10.1	9.7	9.6		82.4	107		83	86	86	90	98	102	107
29	65.7	168	23.2781	39	2	0	1	5	22	0					0	110	63	76	88	6.5	6.5	9.6		6.6	6.2	6.8	6.7	7.4	5.2	5.6	6.4	7.9	7.3	7.8	8.5	9.1	9.6	8.5		74.4	115		79	76	76	78	71	81	75
29	60.8	159	24.0497	38	1	1	0	5	22	0		1			0	133	77	95	82	6.58	6.58	7.8		5.5	5	5	7.5	6.1	5.1	5.1	6.5	6	6.5	7.3	7.1	7.3	7.4	7.8		81.6	95		75	72	73	95	88	65	63
32	63	163	23.7118	39	1	1	0	6	15	0					0	118	75	83	78	5.7	5.7	7.5		4.8	5	6.1	5.5	5.7	6.1	6.1	6.8	6.8	7.2	7.3	7.3	7.2	6.7	7.5		70	92		66	64	71	81	81	84	88
31	57.4	154	24.2031	37	3	0	1	5	11	1	1				5	120	70	84	105	6.88	6.88	10		7.4	8.6	7.3	7.2	6.7	8	7.5	6.3	6.4	7.6	7.5	7.4	9.8	10	8.6		66.4	94		69	72	59	75	60	61	69
31	67.5	158	27.0389	39	1	1	0	5	27	0					0	133	77	93	76	4.88	4.88	7.1		5.4	6.3	6.4	4.9	4.7	5.6	6.6	7	6.7	7	6.6	6.5	6.8	7.1	7.1		80	108		66	81	75	76	77	90	106
27	66	158	26.4381	38	1	1	0	6	17	0					0	111	62	77	91	6.26	6.26	7.5		5.3	5.3	6.4	4.8	7.1	7.5	6.2	4.8	4	5.2	4.9	3.5	5.2	4	5.1		69	82		68	69	77	51	67	71	61
25	74	157	30.0215	39	2	0	0	5	12	1	2				15	134	85	99	108	6.98	6.98	12.1		6.7	7	8.2	7.5	7.3	7.5	8.2	8	8.6	7.2	7.2	6.3	8.2	9.3	12.1		65.6	119		63	67	76	73	77	72	84
31	61.6	162	23.472	38	2	0	1	5	24	0					0	121	73	88	77	4.54	4.54	6.4		4.7	4.7	5.6	4.7	4.3	4.6	4.8	4.9	5.2	5.4	6	6.3	5.6	5.7	6.4		60.8	82		63	60	65	68	69	69	70
28	66.5	165	24.4261	40	1	1	0	5	12	1	1				5	131	77	92	85	7.76	7.76	8.7		5.4	5.6	5.7	5.2	5.5	5.9	6	5.9	6.1	5.9	5.9	5.6	6.7	8.7	7.3		90.6	96		60	60	81	76	78	75	86
32	62	162	23.6244	38	1	1	0	6	11	0					0	137	91	101	99	5.96	5.96	11.2		4.8	5.3	5.2	6.8	6.6	6.1	6.1	6.7	7.3	7	8.1	7.8	11.2	9.2	8.6		61	92		48	55	56	69	73	66	65
30	60	152	25.9695	40	2	0	0	5	17	1	1				5	113	79	93	90	4.02	4.02	6.8		4	6.8	4	4.1	5.4	4.7	5	5.5	4.4	4.8	4.5	4.9	5.3	5.2	5.3		47.6	71		46	71	62	45	51	61	64
28	81	162	30.8642	38	2	0	1	5	14	1	3				15	129	75	91	84	7.38	7.38	10.2		5.6	5.5	7.8	10.2	6.1	5.8	5.5	6.4	6.9	6.9	6.7	6.8	7.8	6.7	7.1		88.8	120		82	79	91	120	105	86	84
28	64	164	23.7954	38	1	1	0	5	11	0					0	132	88	95.8	79	4.98	4.98	10.9		5.1	5.2	5.8	5.7	5.6	5.6	5.4	6.1	6.2	6.1	6.3	6.5	9.1	10.9	9		63.4	115		66	70	79	76	76	68	65
25	70.5	163	26.5347	38	2	0	1	6	12	0					0	125	72	89.2	103	7.74	7.74	15.7		6.5	7.6	7.8	7.2	6.8	7.5	7.7	8	8.9	8.3	8.7	8.8	10.7	9.1	15.7		79.4	128		75	79	80	80	71	81	88
31	75	165	27.5482	39	1	1	0	6	13	0		1			0	121	74	86	89	6.84	6.84	9.9		5.2	6.5	6.4	6.5	7.1	7.6	7.8	8.4	8	8.4	8.1	8.2	7.9	9.6	9.9		77	119		64	61	89	92	98	113	105
26	73	156	29.9967	40	1	1	0	5	14	1	2				15	109	53	67	86	6.78	6.78	9.7		7.7	7.2	7.2	7.2	6.6	7.1	7.4	8	8.4	8.2	8.6	8.2	8.6	8.4	9.7		79.2	110		72	79	84	78	83	89	91
43	73	162	27.8159	40	1	1	0	6	17	1	1				5	127	79	98	103	5.9	5.9	8.2		5.9	6.9	8.2	6.3	7.2	7.1	7.1	6.4	6.6	6.7	6.4	6.2	5.8	5.7	6		59.6	80		55	68	80	62	72	76	76
26	78	159	30.8532	38	1	1	0	5	14	1	3		1		20	122	76	92	86	5.58	5.58	12		4.6	4.8	5	3.1	3.8	2.1	2.8	3.3	4.6	6.1	6.7	6.7	6.8	7.1	12		65.2	128		61	60	55	58	72	52	57
30	84.6	163	31.8416	38	2	0	1	5	11	1	1				5	144	87	95	76	7.16	7.16	9		6.7	6.7	7.5	5.9	6.1	7	7.6	8.2	7.9	7.5	7.3	7.4	7.6	8.6	9		94.2	118		84	91	102	100	96	112	118
30	73.7	165	27.0707	35	7	0	2	6	34	0		1			0	132	86	101	100	5.6	5.6	8.2		4.5	4.1	5.5	6.1	5.5	5.6	5.7	6.3	6.8	6.6	6.1	7.6	7.7	8.1	8.2		56.8	81		49	48	64	66	58	60	68
29	71.9	158	28.8015	40	2	0	0	5	10	0					0	119	68	76	80	5.76	5.76	14.3		5.8	6.6	6.5	6.7	7.9	8.5	8.8	8.7	8.6	9	9.6	14.3	10.2	8.8	9.4		74.4	125		76	77	96	98	106	117	117
33	56	153	23.9224	30	2	0	1	5	14	0					0	112	62	75	84	5.46	5.46	8.7		5.9	6.2	7.5	6.3	5.4	6.2	6.2	6.4	7.3	6.7	7.3	6.9	7.6	7.2	8.7		61.2	84		68	76	83	78	77	80	83
33	70	153	29.903	38	2	0	1	5	13	1	2				10	124	77	87	83	4.9	4.9	11.5		5.5	5.5	7.2	5.9	4	4	3.7	5.4	5.8	5.6	5.7	6.5	5.9	8.7	11.5		61.6	124		74	77	87	85	63	40	30
32	69	165	25.3444	38	1	1	0	6	17	0					0	114	70	83	101	4.86	4.86	7.1		5.3	6	5.3	4.9	5.9	6.4	6.2	6.8	6.5	6.7	6.3	6.6	6.5	7.1	7		50	80		58	67	66	63	67	72	67
31	78	158	31.245	38	2	0	1	5	11	1	4				35	126	88	99	103	4.6	4.6	6.9		4.7	5.1	4.8	4.8	4.6	3.7	3.7	4	4.6	5.2	4.5	5.8	5.9	6.9	5.2		44	72		45	50	42	41	40	42	31
28	64	160	25	36	1	1	0	5	17	0					0	118	70	84	83	5.22	5.22	6.9		5.3	5.5	5	5.7	4.9	5.4	5.9	6.1	6.1	5.9	6	5.6	6.4	6.6	6.9		60.4	87		69	75	62	81	70	82	84
32	80	175	26.1224	39	2	0	1	6	22	0					0	123	72	88	82	7.28	7.28	9.2		7.1	6.5	6.4	6.3	7.2	8.6	9.2	8.7	8.5	8.1	8.2	8.2	8.4	8.7	9		90.6	120		82	92	92	94	104	116	120
31	70	163	26.3465	39	2	0	1	5	14	0					0	123	69	86	96	6.74	6.74	8.7		5.9	7.2	6.3	6.5	6.5	6.5	6.8	7.6	7.6	7.3	7.9	7.7	7.7	8	8.7		71.2	96		63	64	72	82	85	91	94
31	83.5	168	29.5848	38	2	0	1	5	11	1	1				5	120	81	92	80	6	6	8.8		6	5.8	7.4	7.1	7	6.7	6.9	7.2	7.3	7.1	6.9	6.3	7	7.1	8.8		76.8	114		83	80	88	102	109	108	108
33	70	152	30.2978	38	2	0	1	5	18	1	4				20	120	74	88	85	5.82	5.82	6.6		5.3	5	6.6	4.8	4.6	4.8	4.8	4.8	5.3	5.6	5.7	6	5.8	5.5	5.5		71.4	83		68	72	79	57	50	69	64
28	63	160	24.6094	39	1	1	0	6	17	0					0	134	83	91	75	5.96	5.96	7.3		5.3	5	6	4.9	5.2	5.6	6.4	6.4	7.3	7.2	7.1	6.6	7.3	7.3	7		79.4	94		79	82	91	82	83	85	88
31	95	162	36.1988	39	1	1	0	5	13	0					0	137	88	96	84	6.66	6.66	9.1		6.3	6.9	9.1	7.3	6.8	6.8	7.7	7.7	7.6	7.4	7.7	7.2	7.1	7.4	7.1		80.6	112		79	81	77	99	100	97	112
27	55	152	23.8054	39	1	1	0	6	11	1	1				5	118	72	84	92	5.56	5.56	8.5		5.3	6.4	5.1	4.8	6.3	5.7	4.3	4.4	3.5	4.5	4	6.6	8.5	5.9	4.9		63	101		64	67	57	47	52	55	43
27	55	150	24.4444	38	3	0	1	5	15	1	3				25	102	65	77	73	4.6	4.6	6.3		4.7	4.6	4.9	5.2	5.9	6.3	4.8	4.6	4.5	5.3	5.3	4.5	4	4.2	6		55.2	81		54	55	67	74	79	81	69
36	73	160	28.5156	39	2	0	1	6	29	1	3				25	125	85	99	77	6.46	6.46	6.7		6.6	6.7	6.2	5.9	6.1	5.5	5.2	2.9	2	2.8	3.1	4.9	6	6.3	6.4		82.8	87		81	86	82	69	77	87	84
30	75	163	28.2284	39	1	1	0	5	10	1	1				5	140	105	82	86	5.86	5.86	8.5		7.4	7.6	8.5	6.5	6.1	5.6	4.3	4.9	5.6	5.7	6.1	6.6	6.7	6.6	7.1		75	91		91	91	91	72	71	68	59
[truncated: 54 more columns]
